# Supplementary material for: Seasonal Regime Shift in the Viral Communities of a Permafrost Thaw Lake
Source: Viruses. 2020 Oct 22;12(11):1204. doi: 10.3390/v12111204 (PMC7690404; doi:10.3390/v12111204)
Supplement: Supplementary file 1 [file viruses-12-01204-s001.zip]

Archive with 4 entries (4 files):
- SuppFig S3.pdf
- supplementary material.pdf
- SuppTable S3.xlsx
- SuppTable S4.xlsx
