# Supplementary material for: Seasonal Regime Shift in the Viral Communities of a Permafrost Thaw Lake
Source: Viruses. 2020 Oct 22;12(11):1204. doi: 10.3390/v12111204 (PMC7690404; doi:10.3390/v12111204)
Supplement: Supplementary file 1 [file viruses-12-01204-s001.zip › SuppTable S3.xlsx]

## Sheet: Sheet1
	Supplementary Table S3
	A. With SAS vOTUs (>10kb)
	SAS contig	mVC	mVC genome ID	% identity	alignment length	mismatches	gaps	query start	query end	mVC start	mVC end	e-value	bitscore	query length	mVC length	shortest sequence length	% alignement length/shortest length	mVC genome ID	Study	Geographic Location	GOLD Ecosystem Subtype	GOLD Ecosystem Type	GOLD Specific Ecosystem	Latitude	Longitude	Genome Size * assembled	SAS sampling season
	VIRSorter_Ga0256681_11862366-cat_2	3300000439.a:TBL_comb48_EPIDRAFT_1002772	3300000439	96.908	9831	253	30	1101	10899	2	9813	0	16423	19663	12002	12002	81.6614	3300000439	Freshwater microbial communities from Lake Mendota and Trout Bog Lake, Wisconsin, USA	Trout Bog, Vilas County, Wisconsin, USA	Lentic	Freshwater	Epilimnion	46.0412	-89.6864	259543496	summer
	VIRSorter_Ga0256681_10715080-cat_2	3300000553.a:TBL_comb47_HYPODRAFT_10014272	3300000553	97.376	7126	159	16	9683	16782	1	7124	0	12098	32096	7124	7124	99.8035	3300000553	Freshwater microbial communities from Lake Mendota and Trout Bog Lake, Wisconsin, USA	Trout Bog, Vilas County, Wisconsin, USA	Lentic	Freshwater	Hypolimnion	46.041	-89.686	547080431	summer
	VIRSorter_Ga0256681_11862366-cat_2	3300003375.a:JGI26470J50227_1002293	3300003375	97.254	6118	163	4	2119	8232	6117	1	0	10381	19663	6211	6211	98.4383	3300003375	Lentic enriched actinobacterial communities from dystrophic bog Grosse Fuchskuhle, Brandenburg, Germany	Trout Bog Lake, Wisconsin, USA	Lentic	Freshwater	Unclassified	46.0409	-89.686	171682398	summer
	VIRSorter_Ga0256681_12213722-cat_2	3300003375.a:JGI26470J50227_1001515	3300003375	97.196	8130	185	30	5895	13995	8116	1	0	13710	16804	8122	8122	99.7291										summer
	VIRSorter_Ga0256681_12213722-cat_2	3300003797.a:Ga0007846_1000384	3300003797	99.499	6784	32	2	8172	14954	1	6783	0	12340	16804	6783	6783	99.9853	3300003797	Freshwater microbial communities from Crystal Bog lake, Wisconsin, USA	Crystal Bog, Wisconsin, USA	Lentic	Freshwater	Sediment	46.0072	-89.6063	55968035	summer
	VIRSorter_Ga0256681_12213722-cat_2	3300003804.a:Ga0007817_1000126	3300003804	99.798	6440	13	0	8602	15041	6440	1	0	11823	16804	6440	6440	100	3300003804	Freshwater microbial communities from Crystal Bog lake, Wisconsin, USA	Crystal Bog, Wisconsin, USA	Lentic	Freshwater	Unclassified	46.0072	-89.6063	34189624	summer
	VIRSorter_Ga0256681_12213722-cat_2	3300003809.a:Ga0007869_1000131	3300003809	99.716	12308	35	0	3919	16226	13580	1273	0	22543	16804	13863	13863	88.7831	3300003809	Freshwater microbial communities from Crystal Bog lake, Wisconsin, USA	Crystal Bog, Wisconsin, USA	Lentic	Freshwater	Unclassified	46.0072	-89.6063	66921421	summer
	VIRSorter_Ga0256681_12213722-cat_2	3300003813.a:Ga0007879_1000218	3300003813	99.78	11844	26	0	3919	15762	181	12024	0	21732	16804	12024	12024	98.503	3300003813	Freshwater microbial communities from Crystal Bog lake, Wisconsin, USA	Crystal Bog, Wisconsin, USA	Lentic	Freshwater	Unclassified	46.0072	-89.6063	75343593	summer
	VIRSorter_Ga0256681_12213722-cat_2	3300003814.a:Ga0007877_1000582	3300003814	99.874	7171	9	0	8400	15570	1	7171	0	13197	16804	7171	7171	100	3300003814	Freshwater microbial communities from Crystal Bog lake, Wisconsin, USA	Crystal Bog, Wisconsin, USA	Lentic	Freshwater	Unclassified	46.0072	-89.6063	84872464	summer
	B. Including SAS viral-like contigs (between 2 and 10kb)
	SAS contig	mVC	mVC genome ID	% identity	alignment length	mismatches	gaps	query start	query end	mVC start	mVC end	e-value	bitscore	query length	mVC length	shortest sequence length	% alignement length/shortest length	mVC genome ID	Study	Geographic Location	GOLD Ecosystem Subtype	GOLD Ecosystem Type	GOLD Specific Ecosystem	Latitude	Longitude	Genome Size * assembled	SAS sampling season
	Ga0256681_12127736	3300000162.a:TB03JUN2009H_c000046	3300000162	99.685	3488	11	0	1	3488	38789	35302	0	6381	3488	42762	3488	100	3300000162	Freshwater microbial communities from Lake Mendota and Trout Bog Lake, Wisconsin, USA	Trout Bog, Vilas County, Wisconsin, USA	Lentic	Freshwater	Hypolimnion	46.0412	-89.6864	87219173	summer
	VIRSorter_Ga0256681_11674668-cat_1	3300000176.a:TB03JUN2009E_c001131	3300000176	98.273	2953	49	2	2	2953	3219	6170	0	5169	2953	7027	2953	99.9323	3300000176	Freshwater microbial communities from Lake Mendota and Trout Bog Lake, Wisconsin, USA	Trout Bog, Vilas County, Wisconsin, USA	Lentic	Freshwater	Epilimnion	46.0412	-89.6864	120302701	summer
	VIRSorter_Ga0256681_11229301-cat_1	3300000176.a:TB03JUN2009E_c001131	3300000176	98.486	2906	42	2	1	2905	3340	436	0	5121	3580	7027	3580	81.1173										summer
	VIRSorter_Ga0256681_12130573-cat_2	3300000177.a:TB18AUG2009H_c000177	3300000177	90.361	2853	260	12	1	2847	2973	130	0	3731	2847	13444	2847	99.7893	3300000177	Freshwater microbial communities from Lake Mendota and Trout Bog Lake, Wisconsin, USA	Trout Bog, Vilas County, Wisconsin, USA	Lentic	Freshwater	Hypolimnion	46.0412	-89.6864	72801538	summer
	VIRSorter_Ga0256681_11674668-cat_1	3300000203.a:TB18AUG2009E_c000487	3300000203	98.307	2953	48	2	2	2953	4316	7267	0	5175	2953	7542	2953	99.9323	3300000203	Freshwater microbial communities from Lake Mendota and Trout Bog Lake, Wisconsin, USA	Trout Bog, Vilas County, Wisconsin, USA	Lentic	Freshwater	Epilimnion	46.0412	-89.6864	82338961	summer
	VIRSorter_Ga0256681_11229301-cat_1	3300000203.a:TB18AUG2009E_c000487	3300000203	98.245	2906	49	2	1	2905	4437	1533	0	5086	3580	7542	3580	81.1173										summer
	VIRSorter_Ga0256681_12130573-cat_2	3300000439.a:TBL_comb48_EPIDRAFT_1004639	3300000439	95.175	2860	112	21	1	2847	3371	525	0	4494	2847	8665	2847	99.719	3300000439	Freshwater microbial communities from Lake Mendota and Trout Bog Lake, Wisconsin, USA	Trout Bog, Vilas County, Wisconsin, USA	Lentic	Freshwater	Epilimnion	46.0412	-89.6864	259543496	summer
	VIRSorter_Ga0256681_12508765-cat_2	3300000439.a:TBL_comb48_EPIDRAFT_1004639	3300000439	99.325	3110	21	0	1	3110	5755	2646	0	5627	3110	8665	3110	100										summer
	VIRSorter_Ga0256681_11967523-cat_2	3300000553.a:TBL_comb47_HYPODRAFT_10018717	3300000553	97.496	5751	122	16	2272	8012	1	5739	0	9808	8183	5739	5739	99.9303	3300000553	Freshwater microbial communities from Lake Mendota and Trout Bog Lake, Wisconsin, USA	Trout Bog, Vilas County, Wisconsin, USA	Lentic	Freshwater	Hypolimnion	46.041	-89.686	547080431	summer
	VIRSorter_Ga0256681_11674668-cat_1	3300000553.a:TBL_comb47_HYPODRAFT_10016606	3300000553	98.172	2954	49	5	2	2953	3038	5988	0	5151	2953	6297	2953	99.8645										summer
	VIRSorter_Ga0256681_10353419-cat_2	3300000553.a:TBL_comb47_HYPODRAFT_10005287	3300000553	90.932	2790	226	20	165	2941	12529	9754	0	3742	2941	14451	2941	94.1857										summer
	VIRSorter_Ga0256681_10856921-cat_2	3300000553.a:TBL_comb47_HYPODRAFT_10005287	3300000553	97.735	5519	122	3	1	5518	122	5638	0	9496	6038	14451	6038	91.3548										summer
	VIRSorter_Ga0256681_11229301-cat_1	3300000553.a:TBL_comb47_HYPODRAFT_10016606	3300000553	98.249	2913	39	5	1	2912	3159	258	0	5086	3580	6297	3580	81.2291										summer
	Ga0256681_12623005	3300000553.a:TBL_comb47_HYPODRAFT_10004083	3300000553	92.277	1994	144	9	474	2462	16768	14780	0	2820	2462	16897	2462	80.6255										summer
	Ga0256681_11450656	3300002447.a:JGI24768J34885_10000016	3300002447	90.3	2237	189	21	76	2303	13336	15553	0	2904	2303	42379	2303	96.2223	3300002447	Freshwater and sediment microbial communities from a dead zone in Lake Erie, USA	Canada: Lake Ontario	Lentic	Freshwater	Unclassified	43.9335	-78.0038	625786594	summer
	VIRSorter_Ga0256681_11967523-cat_2	3300002933.a:G310J44882_10003884	3300002933	98.898	5536	61	0	703	6238	5536	1	0	9891	8183	5536	5536	100	3300002933	Freshwater microbial communities from Lake Mendota and Trout Bog Lake, Wisconsin, USA	Trout Bog, Vilas County, Wisconsin, USA	Lentic	Freshwater	Hypolimnion	46.041	-89.686	319156086	summer
	VIRSorter_Ga0256681_12130573-cat_2	3300003375.a:JGI26470J50227_1001570	3300003375	94.86	2860	121	21	1	2847	4652	7498	0	4447	2847	7927	2847	99.719	3300003375	Lentic enriched actinobacterial communities from dystrophic bog Grosse Fuchskuhle, Brandenburg, Germany	Trout Bog Lake, Wisconsin, USA	Lentic	Freshwater	Unclassified	46.0409	-89.686	171682398	summer
	Ga0256681_10282202	3300003375.a:JGI26470J50227_1000274	3300003375	93.184	6954	430	24	1	6923	5243	12183	0	10176	6923	22766	6923	100.101										summer
	VIRSorter_Ga0256681_11473056-cat_2	3300003375.a:JGI26470J50227_1001206	3300003375	99.884	2594	3	0	1	2594	7619	5026	0	4778	2594	9342	2594	100										summer
	VIRSorter_Ga0256681_12508765-cat_2	3300003375.a:JGI26470J50227_1001570	3300003375	99.389	3110	19	0	1	3110	2268	5377	0	5638	3110	7927	3110	100										summer
	VIRSorter_Ga0256681_10699286-cat_2	3300003375.a:JGI26470J50227_1000178	3300003375	98.294	7151	122	0	543	7693	21837	28987	0	12530	7699	29124	7699	92.8822										summer
	Ga0256681_12061418	3300003375.a:JGI26470J50227_1001164	3300003375	97.096	2135	62	0	141	2275	6058	3924	0	3600	2395	9585	2395	89.1441										summer
	VIRSorter_Ga0256681_12109401-cat_2	3300003375.a:JGI26470J50227_1000178	3300003375	98.137	7891	142	5	514	8402	19353	11466	0	13753	8972	29124	8972	87.8957										summer
	Ga0256681_10316773	3300003375.a:JGI26470J50227_1001720	3300003375	98.798	4411	51	2	794	5203	4413	4	0	7871	5284	7534	5284	83.4406										summer
	Ga0256681_10617018	3300003375.a:JGI26470J50227_1000660	3300003375	95.794	3162	132	1	451	3612	8962	5802	0	5101	3817	13654	3817	82.8137										summer
	Ga0256681_11212151	3300003783.a:Ga0007850_1000015	3300003783	94.94	2767	131	8	1	2763	4792	2031	0	4325	2764	18741	2764	99.8191	3300003783	Freshwater microbial communities from Crystal Bog lake, Wisconsin, USA	Crystal Bog, Wisconsin, USA	Lentic	Freshwater	Unclassified	46.0072	-89.6063	40997366	summer
	Ga0256681_11664977	3300003783.a:Ga0007850_1000015	3300003783	95.383	2296	104	2	1	2295	5020	7314	0	3653	2295	18741	2295	99.9564										summer
	VIRSorter_Ga0256681_10353419-cat_2	3300003785.a:Ga0007851_100024	3300003785	97.407	2777	71	1	165	2941	2196	4971	0	4728	2941	12964	2941	94.3897	3300003785	Freshwater microbial communities from Crystal Bog lake, Wisconsin, USA	Crystal Bog, Wisconsin, USA	Lentic	Freshwater	Unclassified	46.0072	-89.6063	20337698	summer
	Ga0256681_11212151	3300003789.a:Ga0007835_1000079	3300003789	94.94	2767	131	8	1	2763	3637	876	0	4325	2764	13231	2764	99.8191	3300003789	Freshwater microbial communities from Crystal Bog lake, Wisconsin, USA	Crystal Bog, Wisconsin, USA	Lentic	Freshwater	Unclassified	46.0072	-89.6063	48707518	summer
	Ga0256681_11664977	3300003789.a:Ga0007835_1000079	3300003789	95.47	2296	102	2	1	2295	3865	6159	0	3663	2295	13231	2295	99.9564										summer
	Ga0256681_11329976	3300003789.a:Ga0007835_1000003	3300003789	99.782	2295	5	0	1	2295	9257	6963	0	4211	2295	42802	2295	100										summer
	VIRSorter_Ga0256681_11473056-cat_2	3300003789.a:Ga0007835_1000003	3300003789	99.769	2594	6	0	1	2594	39441	36848	0	4758	2594	42802	2594	100										summer
	Ga0256681_12702427	3300003789.a:Ga0007835_1000003	3300003789	99.888	3582	4	0	1	3582	27219	30800	0	6599	3582	42802	3582	100										summer
	VIRSorter_Ga0256681_11119333-cat_2	3300003789.a:Ga0007835_1000503	3300003789	99.727	4399	12	0	83	4481	5442	1044	0	8067	4533	5442	4533	97.0439										summer
	VIRSorter_Ga0256681_11967523-cat_2	3300003793.a:Ga0007847_100196	3300003793	98.636	5427	74	0	703	6129	1	5427	0	9620	8183	5427	5427	100	3300003793	Freshwater microbial communities from Crystal Bog lake, Wisconsin, USA	Crystal Bog, Wisconsin, USA	Lentic	Freshwater	Unclassified	46.0072	-89.6063	25637723	summer
	Ga0256681_10674806	3300003795.a:Ga0007853_1000012	3300003795	90.176	3003	225	37	1	2964	18293	15322	0	3847	2964	20396	2964	100.067	3300003795	Freshwater microbial communities from Crystal Bog lake, Wisconsin, USA	Crystal Bog, Wisconsin, USA	Lentic	Freshwater	Unclassified	46.0072	-89.6063	33494381	summer
	Ga0256681_11353625	3300003795.a:Ga0007853_1000001	3300003795	95.225	2513	120	0	2	2514	3900	1388	0	3976	2514	46752	2514	99.9602										summer
	Ga0256681_12252469	3300003798.a:Ga0007842_1000001	3300003798	92.591	2308	171	0	1	2308	9288	11595	0	3315	2308	52993	2308	100	3300003798	Freshwater microbial communities from Crystal Bog lake, Wisconsin, USA	Crystal Bog, Wisconsin, USA	Lentic	Freshwater	Unclassified	46.0072	-89.6063	31613754	summer
	Ga0256681_12252469	3300003798.a:Ga0007842_1000001	3300003798	92.591	2308	171	0	1	2308	45517	47824	0	3315	2308	52993	2308	100	3300003798									summer
	Ga0256681_11353625	3300003800.a:Ga0007860_1000074	3300003800	95.185	2513	121	0	2	2514	143	2655	0	3975	2514	11101	2514	99.9602	3300003800	Freshwater microbial communities from Crystal Bog lake, Wisconsin, USA	Crystal Bog, Wisconsin, USA	Lentic	Freshwater	Unclassified	46.0072	-89.6063	38626700	summer
	Ga0256681_10674806	3300003800.a:Ga0007860_1000086	3300003800	91.024	2685	181	28	314	2964	10780	8122	0	3568	2964	10780	2964	89.6424	3300003800									summer
	Ga0256681_11815662	3300003802.a:Ga0007840_1000020	3300003802	96.86	2898	91	0	1	2898	6139	9036	0	4848	2898	9743	2898	100	3300003802	Freshwater microbial communities from Crystal Bog lake, Wisconsin, USA	Crystal Bog, Wisconsin, USA	Lentic	Freshwater	Unclassified	46.0072	-89.6063	44310078	summer
	Ga0256681_12390334	3300003802.a:Ga0007840_1000020	3300003802	97.219	3740	104	0	79	3818	2	3741	0	6331	3818	9743	3818	97.957	3300003802									summer
	VIRSorter_Ga0256681_10353419-cat_2	3300003803.a:Ga0007849_1000026	3300003803	97.407	2777	71	1	165	2941	12132	9357	0	4728	2941	15252	2941	94.3897	3300003803	Freshwater microbial communities from Crystal Bog lake, Wisconsin, USA	Crystal Bog, Wisconsin, USA	Lentic	Freshwater	Unclassified	46.0072	-89.6063	28875024	summer
	VIRSorter_Ga0256681_10856921-cat_2	3300003803.a:Ga0007849_1000026	3300003803	97.765	5594	101	12	469	6038	1	5594	0	9618	6038	15252	6038	92.4478	3300003803									summer
	VIRSorter_Ga0256681_11674668-cat_1	3300003804.a:Ga0007817_1000162	3300003804	98.713	2952	38	0	2	2953	965	3916	0	5245	2953	5673	2953	99.9661	3300003804	Freshwater microbial communities from Crystal Bog lake, Wisconsin, USA	Crystal Bog, Wisconsin, USA	Lentic	Freshwater	Unclassified	46.0072	-89.6063	34189624	summer
	VIRSorter_Ga0256681_12117619-cat_2	3300003805.a:Ga0007838_1000034	3300003805	95.396	8275	367	14	802	9069	10417	2150	0	13158	9069	10417	9069	91.0905	3300003805	Freshwater microbial communities from Crystal Bog lake, Wisconsin, USA	Crystal Bog, Wisconsin, USA	Lentic	Freshwater	Unclassified	46.0072	-89.6063	34667477	summer
	Ga0256681_12390334	3300003806.a:Ga0007864_1000071	3300003806	97.039	3816	113	0	3	3818	2449	6264	0	6451	3818	10607	3818	99.9476	3300003806	Freshwater microbial communities from Crystal Bog lake, Wisconsin, USA	Crystal Bog, Wisconsin, USA	Lentic	Freshwater	Unclassified	46.0072	-89.6063	46165242	summer
	Ga0256681_11329976	3300003809.a:Ga0007869_1000190	3300003809	99.565	2297	8	2	1	2295	6403	8699	0	4185	2295	10612	2295	100	3300003809	Freshwater microbial communities from Crystal Bog lake, Wisconsin, USA	Crystal Bog, Wisconsin, USA	Lentic	Freshwater	Unclassified	46.0072	-89.6063	66921421	summer
	Ga0256681_12148254	3300003809.a:Ga0007869_1000026	3300003809	95.91	6503	255	9	1	6499	42713	36218	0	10525	6499	46651	6499	99.9231										summer
	VIRSorter_Ga0256681_11674668-cat_1	3300003809.a:Ga0007869_1000379	3300003809	98.306	2952	50	0	2	2953	967	3918	0	5206	2953	7365	2953	99.9661										summer
	VIRSorter_Ga0256681_12191223-cat_2	3300003813.a:Ga0007879_1000159	3300003813	96.986	3351	87	12	1	3347	8739	5399	0	5618	3347	14490	3347	99.761	3300003813	Freshwater microbial communities from Crystal Bog lake, Wisconsin, USA	Crystal Bog, Wisconsin, USA	Lentic	Freshwater	Unclassified	46.0072	-89.6063	75343593	summer
	VIRSorter_Ga0256681_10747685-cat_1	3300003813.a:Ga0007879_1000351	3300003813	96.613	4281	142	2	1	4280	320	4598	0	7099	4280	9283	4280	99.9766										summer
	Ga0256681_11329976	3300003813.a:Ga0007879_1000226	3300003813	99.782	2295	5	0	1	2295	5301	3007	0	4211	2295	11758	2295	100										summer
	Ga0256681_12702427	3300003813.a:Ga0007879_1000220	3300003813	99.944	3582	2	0	1	3582	3609	28	0	6606	3582	12007	3582	100										summer
	VIRSorter_Ga0256681_11473056-cat_2	3300003813.a:Ga0007879_1000387	3300003813	99.923	2594	2	0	1	2594	7955	5362	0	4780	2594	8720	2594	100										summer
	VIRSorter_Ga0256681_11473056-cat_2	3300003813.a:Ga0007879_1000837	3300003813	99.884	2594	3	0	1	2594	766	3359	0	4774	2594	5696	2594	100										summer
	VIRSorter_Ga0256681_11674668-cat_1	3300003814.a:Ga0007877_1000594	3300003814	98.476	2952	45	0	2	2953	6091	3140	0	5206	2953	7057	2953	99.9661	3300003814	Freshwater microbial communities from Crystal Bog lake, Wisconsin, USA	Crystal Bog, Wisconsin, USA	Lentic	Freshwater	Unclassified	46.0072	-89.6063	84872464	summer
	VIRSorter_Ga0256681_11674668-cat_1	3300003819.a:Ga0007878_1000266	3300003819	98.509	2952	44	0	2	2953	6822	3871	0	5212	2953	9833	2953	99.9661	3300003819	Freshwater microbial communities from Crystal Bog lake, Wisconsin, USA	Crystal Bog, Wisconsin, USA	Lentic	Freshwater	Unclassified	46.0072	-89.6063	60165265	summer
	VIRSorter_Ga0256681_11229301-cat_1	3300003819.a:Ga0007878_1000266	3300003819	98.211	2906	50	2	1	2905	6701	9605	0	5081	3580	9833	3580	81.1173	3300003819									summer
	Ga0256681_12252469	3300003820.a:Ga0007863_1000015	3300003820	92.591	2308	171	0	1	2308	34961	32654	0	3315	2308	36326	2308	100	3300003820	Freshwater microbial communities from Crystal Bog lake, Wisconsin, USA	Crystal Bog, Wisconsin, USA	Lentic	Freshwater	Unclassified	46.0072	-89.6063	55703306	summer
	Ga0256681_11351782	3300003824.a:Ga0007874_1000439	3300003824	98.564	2646	38	0	685	3330	6150	3505	0	4684	3519	6150	3519	75.1918	3300003824	Freshwater microbial communities from Crystal Bog lake, Wisconsin, USA	Crystal Bog, Wisconsin, USA	Lentic	Freshwater	Unclassified	46.0072	-89.6063	50147694	summer
	Ga0256681_10674806	3300003826.a:Ga0007872_1000003	3300003826	90.176	3003	225	37	1	2964	56781	59752	0	3847	2964	67047	2964	100.067	3300003826	Freshwater microbial communities from Crystal Bog lake, Wisconsin, USA	Crystal Bog, Wisconsin, USA	Lentic	Freshwater	Unclassified	46.0072	-89.6063	70970730	summer
	Ga0256681_11353625	3300003826.a:Ga0007872_1000003	3300003826	95.225	2513	120	0	2	2514	11926	9414	0	3976	2514	67047	2514	99.9602	3300003826									summer
	VIRSorter_Ga0256681_11229301-cat_1	3300003827.a:Ga0007880_1000815	3300003827	98.107	2906	53	2	1	2905	2026	4930	0	5072	3580	5248	3580	81.1173	3300003827	Freshwater microbial communities from Crystal Bog lake, Wisconsin, USA	Crystal Bog, Wisconsin, USA	Lentic	Freshwater	Unclassified	46.0072	-89.6063	65060107	summer
	VIRSorter_Ga0256681_11473056-cat_2	3300003852.a:Ga0031655_10005088	3300003852	99.909	2195	2	0	400	2594	1	2195	0	4043	2594	7158	2594	84.6184	3300003852	Freshwater lake sediment microbial communities from the University of Notre Dame, USA, of lakes that contribute to methane emissions	University of Notre Dame, Indiana, USA	Lentic	Freshwater	Sediment	41.7	-86.23	866580994	summer
	VIRSorter_Ga0256681_11229301-cat_1	3300003852.a:Ga0031655_10007998	3300003852	98.417	2906	44	2	1	2905	3457	553	0	5110	3580	5533	3580	81.1173	3300003852									summer
