# Supplementary material for: Seasonal Regime Shift in the Viral Communities of a Permafrost Thaw Lake
Source: Viruses. 2020 Oct 22;12(11):1204. doi: 10.3390/v12111204 (PMC7690404; doi:10.3390/v12111204)
Supplement: Supplementary file 1 [file viruses-12-01204-s001.zip › SuppTable S4.xlsx]

## Sheet: Sheet1
	Supplementary Table S4
	Including SAS viral-like contigs (between 2 and 10kb)
	SAS contig	Emerson sample hit	% identity	alignment length	mismatches	gaps	query start	query end	mVC start	mVC end	e-value	bitscore	query length	mVC length	%ali/shortest seq (SAS)	SAS sampling season
	Ga0256681_11446808	QGNH01001287.1	94.479	3260	178	2	1	3259	24474	27732	0	5022	3259	48437	99.9693	summer
	Ga0256681_11777765	QGNH01000034.1	99.562	3877	17	0	1	3877	13167	17043	0	7066	3877	30776	100	summer
	Ga0256681_11626094	QGNH01001287.1	93.05	2964	192	10	51	3006	21400	24357	0	4320	3006	48437	98.2701	summer
